# Supplementary material for: Toward Standardized Measurement of Active Phytohemagglutinin in Common Bean, Phaseolus vulgaris, L
Source: Foods. 2025 Dec 10;14(24):4247. doi: 10.3390/foods14244247 (PMC12732190; doi:10.3390/foods14244247)
Supplement: Supplementary file 1 [file foods-14-04247-s001.zip]

Archive with 3 entries (3 files):
- Bean Sample Preparation and Hemagglutination Assay Protocol S1.pdf
- PHA-P ELISA Protocol S2.pdf
- Supplementary Materials V10.pdf
